# Supplementary material for: Genome-Wide Identification and Expression Analysis of JAZ Family Involved in Hormone and Abiotic Stress in Sweet Potato and Its Two Diploid Relatives
Source: Int J Mol Sci. 2021 Sep 10;22(18):9786. doi: 10.3390/ijms22189786 (PMC8468994; doi:10.3390/ijms22189786)
Supplement: Supplementary file 1 [file ijms-22-09786-s001.zip]

Archive with 1 entries (1 files):
- ijms-1353783-SI.pdf
